# Supplementary material for: Comparison of Bioactive Secondary Metabolites and Cytotoxicity of Extracts from Inonotus obliquus Isolates from Different Host Species
Source: Molecules. 2023 Jun 22;28(13):4907. doi: 10.3390/molecules28134907 (PMC10343780; doi:10.3390/molecules28134907)
Supplement: Supplementary file 1 [file molecules-28-04907-s001.zip]

Archive with 1 entries (1 files):
- molecules-2406303-supplementary.pdf
